# Supplementary material for: A Tunable Coarse-Grained Model for Ligand-Receptor Interaction
Source: PLoS Comput Biol. 2013 Nov 14;9(11):e1003274. doi: 10.1371/journal.pcbi.1003274 (PMC3828130; doi:10.1371/journal.pcbi.1003274)
Supplement: Software S1 — Collection of source code files to compile and run the coarse-grained simulations used in this manuscript can be found in the Software S1 supplementary file. (BZ2) [file pcbi.1003274.s002.bz2]

Archive with 1 entries (1 files):
- pcbi.1003274.s002
